# Supplementary material for: Cortical Brain Activation During Robot‐Assisted Gait in Humans With Acute and Chronic Spinal Cord Injury: A Functional Near‐Infrared Spectroscopy Study
Source: Eur J Neurosci. 2026 Mar 10;63(5):e70459. doi: 10.1111/ejn.70459 (PMC12973486; doi:10.1111/ejn.70459)
Supplement: Supplementary file 1 — Data S1: Supporting Information. [file EJN-63-0-s001.xlsx]

## Sheet: ROIs
DLPFC	Dorsolateral pre-frontal cortex
channels	1	2	7	44	45	38
SMA	Supplementar Motor Area
channels	6	9	37	40
M1	Primary motor cortex
channels	4	48
S1	Somatosensory association cortex
channels	10	43

## Sheet: Oxy
nº suj	23
	DLPFC			SMA			M1			S1
	Gait	Standing		Gait	Standing		Gait	Standing		Gait	Standing
Média	5.10992e-06	-3.91651e-05		5.54722e-07	-2.38491e-05		4.64082e-05	-2.12154e-06		2.34408e-05	-1.31837e-05
Desvio-padrão	5.38404e-05	0.000112143		6.27149e-05	6.84165e-05		0.000121326	4.45768e-05		5.46454e-05	0.000112527
Erro-padrão	1.12265e-05	2.33835e-05		1.3077e-05	1.42658e-05		2.52982e-05	9.29491e-06		1.13944e-05	2.34634e-05
	Z = 1.733652, p = 0.082981			Z = 2.433196, p = 0.014967			Z = 3.717317, p = 0.000201			Z = 1.885727, p = 0.059333
	Gait				Standing
	DLPFC	SMA	M1	S1	DLPFC	SMA	M1	S1
AFS	-3.05355e-06	-3.54034e-06	7.06679e-07	6.71738e-07	-1.80018e-05	-2.13275e-05	-6.43668e-07	-3.89987e-06
ALO	8.59972e-06	4.03782e-06	-1.87231e-07	-1.73182e-07	8.02063e-06	2.08229e-06	-5.37658e-07	2.24693e-06
CAA	0.000226283	0.000198812	5.66844e-06	8.24402e-06	-0.000166385	-0.000192706	-2.13565e-05	-2.1897e-05
CRR	1.93922e-06	7.03842e-07	9.47553e-07	1.3176e-06	-1.25545e-06	-5.04722e-07	1.90743e-07	2.28668e-08
DBF	-7.46151e-05	-1.02333e-05	0.000136248	6.82452e-05	-0.000153478	-2.05264e-05	-2.31066e-05	-1.00118e-05
DRWS	-1.2179e-05	5.56911e-06	2.07131e-05	3.03655e-05	-1.9317e-05	2.35184e-06	1.34853e-05	2.48459e-05
EA	-7.41851e-06	2.74137e-05	-6.41691e-06	-3.15433e-06	1.10731e-05	7.86749e-06	-2.036e-05	1.18439e-05
ECN	5.08142e-06	2.34803e-06	3.45411e-05	2.65467e-05	-1.79514e-05	-8.3649e-06	-1.80303e-05	3.02858e-06
FJS	5.38953e-06	1.77028e-05	4.91802e-06	4.77801e-06	-3.0869e-06	-7.1737e-06	-1.12854e-06	1.46321e-06
FTAS	-5.46094e-05	-1.27509e-05	1.41036e-05	-9.60818e-07	-7.72139e-05	-3.53848e-05	9.55242e-06	-6.54646e-06
GVS	5.56035e-06	2.93005e-06	2.80055e-06	2.57056e-06	-5.4813e-06	-2.82327e-06	-3.23843e-06	-3.27814e-06
IAS	-3.9972e-06	-2.61316e-06		8.94346e-05	-8.72571e-06	-1.51286e-05		8.40489e-06
KDGS	-1.72824e-05	-1.46432e-06	1.35066e-05	1.50198e-05	1.38828e-05	1.00064e-05	-1.50289e-06	1.77264e-05
KES	-8.71386e-06	-6.11884e-06	1.68717e-05	8.87324e-06	3.80614e-06	7.65998e-06	3.46508e-06	-9.76101e-07
LPS	7.90196e-06	4.88622e-06	4.84944e-06	2.06707e-05	1.84946e-06	1.14369e-07	-6.19143e-06	-1.15545e-05
MLS	-6.70213e-08	7.71535e-07	2.66417e-06	2.14944e-06	-1.02506e-06	-1.26798e-06	-2.94537e-06	-3.38118e-06
MSS	3.48381e-06	1.07952e-05	1.55155e-05	5.80614e-06	1.02471e-05	1.01789e-05	1.46807e-05	8.99587e-06
PAASF	-2.11055e-05	-0.000211866	0.000553942	0.000188546	-0.000499252	-0.000274474	-0.000142294	-0.000489451
PCAS	-6.02712e-07	-2.20649e-06	-7.53378e-06	2.26382e-06	4.32239e-06	6.71284e-07	2.74181e-06	5.10139e-07
RFL	5.71562e-05	-2.0629e-05	0.000166531	0.000144138	4.68054e-05	1.54505e-05	0.000138023	0.000198571
RIM	-4.60754e-06	5.02305e-06	1.54083e-05	2.3271e-06	3.61014e-06	-1.71251e-09	7.40413e-06	2.29553e-06
SPS	6.40431e-06	7.44371e-06	1.87764e-05	4.02569e-06	-3.99053e-05	-2.28169e-05	1.15706e-05	6.45382e-06
WOS	-2.0196e-06	-4.25618e-06	6.40684e-06	-8.25663e-05	6.66414e-06	-2.41074e-06	-6.45256e-06	-3.86377e-05
	Gait	Gait	Gait	Gait	Gait	Gait	Gait	Gait	Gait	Gait	Gait	Gait	Gait	Gait	Gait	Gait	Gait	Gait	Gait	Gait	Gait	Gait	Gait	Gait	Gait	Gait	Gait	Gait	Gait	Gait	Gait	Gait	Gait	Gait	Gait	Gait	Gait	Gait	Gait	Gait	Gait	Gait	Gait	Gait	Gait	Gait	Gait	Gait
Sujeito	ch1	ch2	ch3	ch4	ch5	ch6	ch7	ch8	ch9	ch10	ch11	ch12	ch13	ch14	ch15	ch16	ch17	ch18	ch19	ch20	ch21	ch22	ch23	ch24	ch25	ch26	ch27	ch28	ch29	ch30	ch31	ch32	ch33	ch34	ch35	ch36	ch37	ch38	ch39	ch40	ch41	ch42	ch43	ch44	ch45	ch46	ch47	ch48
AFS	-1.85522e-07	-8.92732e-06	-2.81451e-09	1.86928e-06	6.0026e-07	-2.42934e-06	-6.13732e-06	-4.5207e-06	-3.22019e-07	2.10533e-07	4.19273e-06	1.39805e-05	-2.83797e-07	-8.018e-06	-1.13846e-05	-5.17148e-07	-1.7368e-06	1.86944e-06	-1.04138e-05	-1.36891e-05	-1.17726e-05	-4.41676e-05	-6.08767e-06	-1.9693e-05	-9.31338e-07		-1.29345e-05	1.47507e-07	-4.11228e-06	8.04174e-08	-5.2576e-07	-9.53005e-06	-5.68891e-06	1.18933e-06	-4.62705e-13	-1.05346e-06	-4.39601e-06	-6.99745e-07	-5.43172e-07	-7.014e-06	-4.78921e-06	1.87987e-07	1.13294e-06	-1.06921e-06	-1.30216e-06	-2.98814e-07	-8.05707e-07	-4.55921e-07
ALO	1.51403e-05	9.20332e-06	3.51603e-06	-1.24207e-06	3.36974e-05	6.15987e-06	1.62812e-05	4.89245e-05	7.86064e-06	1.66785e-06	1.10187e-06	2.64595e-06	4.60051e-06	4.75324e-05	0.000337685	1.57489e-05	8.64969e-06	-1.73874e-06	1.9106e-05	5.89115e-06	4.20869e-05	0.000119539	1.1501e-05	2.17573e-05	2.20887e-05	5.74478e-06	1.16519e-05	5.2419e-07	5.73696e-07	1.57373e-06	1.81776e-06	5.86008e-06	-4.75429e-07	-1.69849e-06	2.10948e-13	1.07648e-07	-1.17526e-06	1.96846e-06	-4.22743e-07	3.30601e-06	5.99108e-06	-6.41464e-07	-2.01422e-06	1.58765e-06	7.41737e-06	1.44157e-05	1.26103e-05	8.67611e-07
CAA	0.000138147	0.000254096	6.37576e-05	9.23135e-06	7.12013e-06	0.000318256	0.000164982	4.2234e-05	0.000219525	1.36883e-05	2.23052e-05	3.9278e-06	0.000142187	0.000154686	2.23038e-05	0.000194206	3.35995e-05	3.21153e-05	1.75712e-05	6.90932e-05	0.000201646	0.000139513	1.55436e-06	2.10297e-07	0.000267802	6.53088e-05	0.000452029	1.05575e-05	-8.29594e-06	4.86492e-05	2.76341e-05	0.000208511	1.49129e-07	8.66038e-05	-3.49811e-15	0.000134767	3.79625e-05	7.58399e-05	1.34364e-05	0.000219505	1.66872e-06	0.000102991	2.79977e-06	0.000429568	0.000295066	3.46967e-06	7.79237e-05	2.10553e-06
CRR	1.41281e-06	9.8474e-06	2.54223e-06	1.84892e-07	7.4053e-07	1.44625e-07	5.97557e-07	1.39125e-06	9.86692e-07	9.98372e-07	4.85174e-06	1.57093e-06	1.23864e-05	5.3502e-06	9.18096e-06	1.55218e-06	-4.28217e-07	7.41161e-07	-6.65561e-07	3.65172e-07	3.80499e-06	2.21613e-06	1.98607e-06	-2.46052e-05	8.6044e-06	1.10361e-05	5.43461e-07	-2.30572e-05	2.01219e-07	2.28577e-08	3.98318e-07	2.30937e-07	-1.35544e-06	-1.77828e-07	-1.6831e-13	7.32762e-08	1.50255e-06	1.66285e-06	1.95688e-07	1.81499e-07	1.8722e-06	4.10246e-07	1.63683e-06	-1.11013e-08	-1.87419e-06	7.34258e-07	3.98881e-06	1.71021e-06
CSS	2.30974e-05	-2.30859e-06	2.73482e-05	4.58636e-06	7.04483e-05	1.70738e-06	-3.81995e-06	-2.20089e-07	-1.59528e-06			1.50223e-06	-2.35141e-05	-1.41409e-05	-2.12562e-05	-6.11369e-06	-6.34064e-06	-4.11634e-05	-6.25246e-06	-5.67182e-06	-3.28406e-06	-8.47269e-06	-2.94801e-06	-4.53263e-06	-5.83115e-06	-6.4051e-07		-2.16686e-05	-1.26522e-05	-1.16508e-06	3.74588e-06	2.4111e-06	-1.12043e-05	2.22912e-05	8.73083e-15	1.04201e-05	1.05254e-05	-3.6927e-06	3.21114e-05	4.86497e-06	2.23769e-05	2.01049e-06	2.19482e-06	4.93494e-06	8.77582e-07		1.37456e-05	1.44306e-05
DBF	-1.34021e-06	-0.00041602	1.46863e-05	0.000284799	8.29867e-06	9.75534e-05	-1.5358e-05	5.59362e-07	4.37866e-06	6.10899e-05	1.50393e-05	-8.67719e-07	9.76505e-06	1.27241e-06	2.15448e-06	5.92572e-06	-1.24099e-05	9.59322e-06	-2.50718e-05	-3.27304e-06	-1.05521e-05	-4.29319e-05	2.9768e-06	-2.1524e-05	-3.18421e-05	-0.000112421	-5.50142e-05	-1.46276e-05	4.13688e-06	-5.78115e-06	5.35532e-06	9.94108e-06	-1.13201e-05	-4.43442e-06	1.7458e-13	2.95491e-06	-3.28595e-08	-2.18371e-05	-1.02736e-07	-0.000142833	3.42647e-06	1.10604e-05	7.54004e-05	-2.39911e-05	3.08561e-05	-7.29287e-05	-3.85686e-06	-1.23028e-05
DRWS	-4.01751e-06	-1.67526e-05	1.14161e-05	3.84244e-05	7.60671e-06	1.08021e-05	-1.19678e-05	-1.65147e-06	-3.14198e-06	5.64608e-05	1.36725e-05	5.22407e-05	-5.17799e-06	-2.87516e-06	-1.91239e-05	-1.241e-07	-1.85694e-06	7.34984e-06	2.34514e-06	-3.34342e-07	1.24121e-06	9.85255e-06	5.53565e-07	-4.41565e-06	-3.91744e-06	-2.9518e-06	-3.85195e-06	-3.27345e-06	-8.11846e-06	-3.0844e-07	-3.95052e-07	-2.98358e-06	-1.59213e-07	6.88123e-07	4.71813e-14	6.62557e-06	2.8084e-06	-1.11591e-05	4.74556e-06	1.18079e-05	-5.25131e-06	1.16413e-06	4.27015e-06	-1.55576e-05	-1.36195e-05	3.94624e-06	2.39659e-06	3.00185e-06
EA	-5.42835e-07	1.77101e-07	1.49049e-05	-5.56938e-06	8.00109e-06	3.46785e-05	1.16667e-05	7.49357e-05	7.86831e-05	5.81102e-06	2.86149e-05	7.90153e-06	4.65683e-06	2.40374e-05	2.56003e-05	4.80751e-05	6.43863e-05	3.27752e-05	1.57045e-05	7.81746e-06	3.82706e-05	4.05058e-07	4.76476e-06	7.48379e-06	4.49642e-06	2.29433e-05	2.39303e-05	-6.97013e-06	8.68429e-08	-1.13342e-06	-2.14116e-08	-2.39645e-06	-5.15302e-06	3.3084e-06	1.03216e-14	2.49023e-06	8.65081e-07	-9.79308e-06	1.66096e-05	-4.57167e-06	-2.76631e-05	-1.40905e-05	-1.21197e-05	-2.24337e-05	-2.35853e-05	4.71059e-06	7.13823e-06	-7.26444e-06
ECN	6.32686e-06	1.22672e-05	2.73374e-05	5.82776e-05	1.08497e-05	3.32395e-06	3.34284e-06	2.99964e-06	1.09859e-06	3.40681e-05	3.36928e-05	1.54124e-05	3.48426e-05	4.64932e-06	1.42835e-05	4.27114e-05	4.73163e-05	6.5793e-06	-7.68828e-06	-8.69676e-06	-8.92165e-06	-1.32666e-05	-8.8996e-07	-2.35936e-05	-2.72569e-07	-1.16596e-06	-3.52829e-07	-1.8023e-06	3.83915e-06	-2.06338e-06	-3.20522e-06	-1.03968e-06	-4.6719e-06	-1.49098e-06	-7.26732e-14	6.1125e-06	4.5414e-06	3.98115e-07	3.08737e-05	4.28193e-07	1.16118e-05	5.01952e-05	1.90253e-05	3.49515e-06	4.65833e-06	-1.44224e-06	2.25489e-05	1.08046e-05
FCB	3.17997e-05	-6.2852e-06	6.54371e-05	1.46047e-05	1.17303e-06	1.94217e-05	-6.67274e-06	-8.91313e-07	-2.23562e-05	1.00054e-06	2.91311e-06	3.91735e-06	-8.39947e-06	-3.24302e-06	-9.67204e-05	-1.75295e-06	-3.54383e-06	2.98365e-06	-1.24573e-05	-5.35529e-06	-4.70928e-05	0.00036801	-1.38959e-05	0.000179721	3.46576e-05	0.000428764	-3.54134e-06	-6.90172e-07	-1.37724e-05	-0.000131642	-0.000137811	-0.000128698	-1.73181e-05	-3.52455e-05	3.99352e-15	6.62388e-07	-6.02776e-06	-1.60552e-05	-3.70992e-07	-1.71509e-06	1.15533e-05	3.52182e-05	1.72482e-05	-1.03586e-06	1.6364e-05	-2.00932e-05	5.30776e-05	3.07888e-05
FJS	1.06037e-05	8.85483e-06	7.18236e-06	5.06162e-06	1.38552e-06	3.07834e-06	1.35923e-05	1.63361e-07	-3.51471e-07	7.35983e-06	9.57342e-06	9.81187e-07	-4.56454e-06	-6.22535e-07	-2.21177e-06	1.09738e-06	-7.60059e-06	-1.21984e-06	-1.17668e-07	2.35347e-06	5.59857e-06	-7.18016e-06	-1.59507e-07	-5.63281e-06	-3.36909e-06	-1.0123e-05	-1.87449e-06	-8.29556e-06	-5.2319e-06	-5.57961e-06	-3.60198e-06	-7.38833e-06	-1.88206e-06	-1.45002e-06	-6.53288e-13	-5.38658e-06	1.38518e-07	1.08104e-05	-3.31224e-06	6.79458e-05	3.06079e-06	6.03597e-08	2.19618e-06	-1.37112e-05	2.18722e-06	6.50043e-07	2.35066e-06	4.77443e-06
FTAS	-2.38062e-06	-6.72684e-05	2.9656e-05	2.71933e-05	9.63534e-06	-1.22375e-05	-2.04872e-05	9.98326e-06	-3.69294e-05	-1.37448e-06	-3.9172e-06	-9.94084e-06	-7.18201e-05	-2.59531e-05	-2.28468e-05	-6.83652e-06	-8.2187e-05	-3.6229e-05	-8.22871e-06	6.66035e-07	1.98787e-06	2.56495e-07	-1.16589e-05	-1.16848e-05	-4.42744e-06	-1.144e-05	-5.15233e-06	-1.41654e-05	-1.17594e-06	-2.29873e-06	-4.80997e-06	-8.5097e-06	-7.36667e-06	-8.35324e-07	-1.00672e-12	1.46966e-06	-1.69135e-06	-1.04447e-05	8.29702e-06	-1.45327e-07	-4.16777e-07	2.98069e-08	-5.47161e-07	-7.07908e-07	-0.000226368	-2.41614e-06	-2.65211e-06	1.01394e-06
GVS	7.02455e-07	1.01641e-06	-1.57818e-06	4.53116e-06	-5.67972e-07	8.14105e-07	2.36919e-05	1.07205e-06	8.31855e-06	4.77573e-06	8.24672e-07	4.15456e-06	7.73211e-06	8.74015e-07	2.62448e-06	4.18927e-06	9.96098e-06	1.56293e-06	1.93364e-06	-1.28164e-06	2.61362e-05	5.05646e-06	1.2681e-06	-2.21486e-06	-2.26166e-05	-7.79588e-06	-3.05441e-06	1.23576e-07	3.0052e-06	6.67677e-06	8.94105e-06	2.48248e-07	-3.98066e-06	-1.0365e-06	5.00771e-13	1.85791e-08	1.51252e-06	6.90297e-06	7.02676e-06	1.07503e-06	2.42071e-06	8.55092e-06	3.65382e-07	4.88137e-07	5.60252e-07	4.47042e-06	-6.17964e-07	1.06994e-06
IAS	8.10448e-05	-5.66045e-05	0.000251632	0.000108701	5.72214e-05	-5.20828e-06	2.25522e-05	-5.14455e-05	-5.53803e-05	4.39368e-05	1.4094e-05	8.82251e-05	-4.73747e-05	0.000172956	0.000188809	-7.27683e-05	-0.000184659	3.82957e-05	-2.19615e-06	0.000118007	0.000317895	0.000233395	0.00016559	-5.9077e-05	0.000144759	1.70374e-05	-5.19365e-05	-0.000135679	-6.13736e-06	9.96329e-05	4.62533e-05	-3.45636e-05	-0.000414494	-0.000436066	-2.61069e-13	-8.72175e-05	-4.81376e-05	-0.000127063	-9.06726e-06	9.82735e-05	9.4988e-05	9.67001e-05	0.000134932	-7.71028e-05	0.00013319	8.49918e-05	0.000276016	-0.000379575
KDGS	-1.44581e-05	-1.93063e-05	7.62627e-06	1.20221e-05	3.73814e-05	-8.689e-06	-1.55012e-05	6.59175e-06	-4.64598e-06	1.74988e-05	6.54985e-05	2.54154e-05	-1.67894e-05	-5.11474e-06	-7.45979e-06	-1.55242e-05	-1.38548e-05	-8.53681e-06	-1.79802e-05	1.50695e-06	3.53486e-07	-3.79681e-07	-1.10569e-05	-3.83418e-06	6.15208e-07	6.59944e-07	8.25867e-07	-8.20929e-07	-2.62092e-06	5.13486e-07	1.08246e-06	2.52463e-07	-2.09863e-07	-3.5832e-06	-8.59932e-14	-1.438e-06	-9.10066e-07	-9.0905e-06	3.8957e-06	8.38777e-06	5.0182e-06	-2.17831e-06	1.25407e-05	-1.82383e-05	-2.71001e-05	5.21694e-05	7.28588e-06	1.49912e-05
KES	7.64293e-06	3.367e-06		1.98955e-05	6.26179e-06	4.25838e-06	-4.41978e-05	6.3849e-07	-1.86789e-05	1.46787e-05	1.61628e-05	1.91934e-05	-3.31229e-05	-3.20344e-06	1.92755e-05	1.29173e-05	4.85948e-05	5.52391e-06	6.81232e-06	8.47812e-05	1.58505e-05	1.4232e-05	2.49145e-05	3.1705e-05	8.58975e-06	5.47852e-06	3.5715e-05	-2.69931e-06	-6.86936e-07	5.5985e-05	4.95173e-06	-3.30068e-05	-7.9312e-06	2.75586e-06	-1.34252e-13	5.76435e-06				-3.936e-06	1.24357e-07	3.85091e-07	3.06781e-06	-1.24241e-05	2.04267e-06	3.2998e-06	4.76174e-07	1.38479e-05
LPS	3.55424e-05	8.04085e-06	-4.46745e-07	7.96535e-06	-8.27331e-07	3.78426e-06	2.64823e-06	6.46087e-06	1.4876e-05	2.6628e-05	2.9615e-06	7.23928e-06	5.34706e-06	5.25509e-07	5.98135e-07	4.8696e-07	3.57367e-06	5.77019e-06	6.11755e-06	-1.08882e-06	-3.62196e-06	-5.91324e-07	5.75193e-06	3.2959e-06	-5.37841e-07	8.15144e-08	-6.16924e-07	-1.41379e-07	9.86807e-07	-4.07078e-08	1.29536e-07	-1.15213e-06	-3.97875e-06	2.32616e-06	-3.83803e-14	1.24552e-05	2.11366e-06	7.61693e-08	1.47292e-05	-1.22904e-06	1.23051e-05	1.53254e-05	1.47134e-05	1.90445e-06	-8.00326e-07	9.87857e-07	-8.00907e-07	1.73353e-06
MLS	4.3332e-07	-4.1064e-06	7.25326e-08	3.17222e-07	4.50997e-07	4.58925e-07	-8.53641e-07	5.01775e-06	3.72763e-07	3.37319e-07	3.21247e-06	1.08841e-06	-2.85515e-06	-1.95925e-06	2.90235e-07	5.5849e-07	4.76198e-07	1.17034e-07	-7.53319e-07	1.82348e-06	3.89519e-06	3.30881e-06	1.00006e-07	5.02806e-07	2.25532e-06	2.79769e-06	2.09778e-07	-1.64384e-09	6.68188e-08	5.81922e-08	-2.63528e-07	-8.87298e-09	-9.61487e-08	9.77505e-07	1.92607e-13	4.66954e-06	1.24188e-06	8.3412e-07	5.23362e-06	1.01257e-06	5.14734e-07	1.0842e-06	3.96156e-06	2.10324e-06	1.18724e-06	5.8692e-06	7.46592e-06	5.01112e-06
MSG	-2.31705e-05	0.000215643	-6.19196e-05	9.77731e-05	1.53006e-05	0.00012248	0.000312042	0.000214117	0.000252395	0.000250666	7.65946e-05	0.00023862	0.000296248	0.000128919	0.000175183	-1.16471e-05	7.01911e-05	0.000208684	0.000329022	0.000225286	0.000122787	0.000295233	0.000329519	0.000484785	0.000188235	0.000178718	0.000115389	0.000129747	0.000223694	5.45625e-05	3.58124e-05	0.000161767	8.96213e-05	0.00012238	3.3876e-05	9.73866e-05	0.000185824	0.000127715	0.000104044	-1.10286e-05	0.000141877	6.08871e-05	-1.57542e-05	0.000164812	5.26861e-05	2.61422e-05	-0.000104548	-3.03412e-05
MSS	1.67502e-05	4.5172e-06	1.82117e-05	2.66884e-05	1.91461e-05	2.31648e-05	-2.78249e-06	1.3359e-05	5.29869e-06	1.80872e-05	1.86295e-05	1.2749e-05	9.51302e-07	5.81313e-06	1.50444e-05	6.35029e-06	3.80522e-06	6.11523e-05	6.75538e-06	3.12617e-06	-3.04271e-06	7.11233e-07	1.13781e-05	-7.66188e-07	2.20576e-05	4.39874e-07	5.73546e-06	1.19705e-06	1.96118e-06	1.57739e-06	4.87884e-06	4.73455e-07	9.22129e-07	6.63051e-06	1.91435e-12	6.84906e-06	5.3001e-06	2.21196e-06	1.04828e-06	9.41717e-06	2.61111e-06	-3.76258e-06	-6.47495e-06	-4.11729e-06	4.32325e-06	7.02287e-06	6.14905e-06	4.34262e-06
PAASF	-0.000829891	-0.000214114	-0.000234203	0.000165404	-2.20821e-05	-0.000860844	0.00102919	0.00011622	-0.000395116	-0.00010319	-4.46466e-06	5.64541e-05	9.23439e-05	5.80102e-05	0.00075816	0.000263662	4.77821e-05	7.80396e-05	0.000219187	0.000136812	0.00102543	0.000510278	3.38466e-05	0.000403135	0.00139082	0.000874276	0.000891817	0.000534247	0.000431347	0.00110242	0.000866443	6.26126e-05	0.000471598	0.000698003	6.58248e-13	0.000290464	0.000528519	-2.95764e-05	-2.58785e-05	-0.000120023	0.000246256	0.000447712	0.000480283	-0.000211555	0.000129313	-0.000147663	-9.74805e-05	0.00094248
PCAS	5.08395e-06	-2.90235e-06	-4.88551e-06	-4.93663e-06	-2.42661e-05	-1.82834e-06	-3.69654e-06	-2.43808e-05	-4.29087e-07	5.01594e-06	-1.79669e-05	-7.89264e-06	-1.06325e-06	1.25903e-05	2.04621e-06	-2.10301e-05	3.02665e-06	3.84636e-06	1.64742e-05	7.89083e-06	3.50442e-06	1.52437e-05	3.05379e-05	1.18969e-05	5.04849e-06	-9.18508e-07	3.78129e-06	2.19538e-05	1.88708e-06	5.45755e-06	6.1059e-07	8.30489e-07	8.15948e-07	-3.23983e-07	3.58462e-14	-5.69473e-06	-1.2135e-06	-3.85595e-06	-4.2585e-06	-5.35504e-06	-3.78295e-06	-2.24057e-06	-4.88298e-07	4.55491e-07	1.29913e-06	-5.54179e-06	1.84253e-06	-1.01309e-05
RFL	0.000131147	0.000118697	0.000266008	0.000236397	8.74378e-05	4.36435e-05	2.97596e-05	5.63847e-05	6.71109e-06	0.000187955	6.07764e-05	7.08181e-05	0.000175181	5.59705e-05	0.000193889	2.82286e-05	0.000129654	8.64169e-05	0.000223086	0.00051739	0.0014018	0.000842178	-1.20169e-05	0.000417831	0.000775009	0.000712852	0.000584864	0.000232826	-2.45506e-05	0.000382331	0.000128676	2.96156e-05	1.22689e-05	9.33729e-05	5.12915e-14	-1.28344e-06	-4.42233e-05	-2.8413e-05	5.36419e-05	-8.86474e-05	3.91452e-05	7.0446e-05	0.000100321	-3.45129e-05	0.000126259	3.88679e-05	0.000100311	9.66653e-05
RIM	4.07473e-05	-1.25264e-06	4.22882e-05	1.20348e-05	4.46494e-05	1.48204e-05	-6.60145e-05	2.11716e-06	1.6039e-05	5.46159e-07	5.56822e-06	2.13425e-06	-1.31308e-06	-2.39016e-06	-4.2403e-06	1.41996e-05	2.52852e-07	1.39447e-06	-2.77035e-07	-2.33567e-06	1.69895e-06	-9.6048e-07	1.29675e-06	6.93316e-07	3.83273e-07	1.57937e-06	-6.18006e-07	-7.49526e-07	3.54625e-06	-1.2178e-06	-2.11975e-06	-5.1536e-07	-6.37194e-06	-7.91365e-06	-1.15214e-13	2.08861e-05	-1.24004e-05	4.38509e-07	2.79019e-05	1.63313e-06	1.27028e-05	2.31034e-06	4.10805e-06	-5.48499e-06	3.92103e-06	3.82454e-05	3.74689e-05	1.87818e-05
SPS	1.21311e-05	9.64295e-06	0.000191111	3.41816e-05	0.000115268	2.18196e-05	-1.96856e-05	0.000164473	2.23429e-07	7.05577e-06	2.30404e-05	8.04208e-08	2.036e-05	2.11423e-06	-4.87188e-07	2.09407e-06	7.22466e-07	3.12168e-08	-1.2022e-06	-1.19661e-05	-1.02415e-06	-4.82937e-08	-3.80143e-07	-1.18517e-07	-5.39272e-06	-4.42168e-06	-1.15106e-06	-3.63758e-07	-6.53732e-07	-3.57508e-06	-8.07244e-06	3.98945e-06	-4.28901e-07	3.09782e-06	6.617e-13	6.52365e-06	3.8285e-06	9.27459e-06	1.39418e-05	3.90331e-06	6.02388e-07	4.05356e-07	9.95602e-07	1.00075e-05	1.70553e-05	5.02124e-06	8.94848e-06	3.37114e-06
WOS	-5.24227e-06	-3.98531e-06	-1.787e-05	-5.60139e-06	-3.77752e-06	-2.17613e-07	-6.18792e-06	6.34096e-06	-9.04624e-08	-1.22062e-05	1.6341e-06	-9.86907e-07	1.05914e-05	1.15644e-06	-4.27126e-06	-1.10162e-06	-5.22617e-06	-1.00334e-05	-6.80061e-06	4.72709e-06	5.55421e-05	1.30492e-05	-2.12495e-05	4.8723e-06	2.30926e-05	-2.41472e-07	1.08613e-06	3.76596e-05	1.10298e-06	-1.69681e-06	-1.48469e-07	-2.71731e-06	-1.12175e-05	-2.14852e-05	-6.42443e-14	-4.06335e-06	3.6748e-07	-1.64212e-06	1.0571e-05	-1.70841e-05	3.57741e-06	1.01103e-06	-0.000152926	-2.24134e-06	7.18134e-06	6.39048e-07	-7.42673e-06	1.84151e-05
[truncated: 48 more columns]

## Sheet: Oxy - agudo x crônico
nº suj		23
		DLPFC			SMA			M1			S1
		Gait	Standing		Gait	Standing		Gait	Standing		Gait	Standing
Agudo	Média	1.86466e-06	-3.54624e-06		6.46233e-06	-4.60371e-06		3.50841e-06	3.5839e-08		1.25641e-05	2.44873e-06
	Desvio-padrão	5.45981e-06	1.56064e-05		9.91147e-06	1.16162e-05		8.87112e-06	1.00734e-05		2.77635e-05	6.90973e-06
	Erro-padrão							2.80529e-06	3.18548e-06
Crônico	Média	9.99893e-06	-3.05069e-05		1.33334e-05	-1.90014e-05		3.62887e-05	7.94147e-06		1.8746e-05	1.34782e-05
	Desvio-padrão	7.5333e-05	6.68888e-05		5.89409e-05	5.63792e-05		5.48614e-05	4.26526e-05		5.22669e-05	6.05542e-05
	Erro-padrão							1.58371e-05	1.23128e-05
		Gait				Standing
		DLPFC	SMA	M1	S1	DLPFC	SMA	M1	S1
AFS	A	-3.05355e-06	-3.54034e-06	7.06679e-07	6.71738e-07	-1.80018e-05	-2.13275e-05	-6.43668e-07	-3.89987e-06
ALO	A	8.59972e-06	4.03782e-06	-1.87231e-07	-1.73182e-07	8.02063e-06	2.08229e-06	-5.37658e-07	2.24693e-06
CRR	A	1.93922e-06	7.03842e-07	9.47553e-07	1.3176e-06	-1.25545e-06	-5.04722e-07	1.90743e-07	2.28668e-08
EA	A	-7.41851e-06	2.74137e-05	-6.41691e-06	-3.15433e-06	1.10731e-05	7.86749e-06	-2.036e-05	1.18439e-05
FJS	A	5.38953e-06	1.77028e-05	4.91802e-06	4.77801e-06	-3.0869e-06	-7.1737e-06	-1.12854e-06	1.46321e-06
IAS	A	-3.9972e-06	-2.61316e-06		8.94346e-05	-8.72571e-06	-1.51286e-05		8.40489e-06
LPS	A	7.90196e-06	4.88622e-06	4.84944e-06	2.06707e-05	1.84946e-06	1.14369e-07	-6.19143e-06	-1.15545e-05
MSS	A	3.48381e-06	1.07952e-05	1.55155e-05	5.80614e-06	1.02471e-05	1.01789e-05	1.46807e-05	8.99587e-06
PAASF	A
PCAS	A	-6.02712e-07	-2.20649e-06	-7.53378e-06	2.26382e-06	4.32239e-06	6.71284e-07	2.74181e-06	5.10139e-07
SPS	A	6.40431e-06	7.44371e-06	1.87764e-05	4.02569e-06	-3.99053e-05	-2.28169e-05	1.15706e-05	6.45382e-06
CAA	C	0.000226283	0.000198812	5.66844e-06	8.24402e-06	-0.000166385	-0.000192706	-2.13565e-05	-2.1897e-05
DBF	C	-7.46151e-05	-1.02333e-05	0.000136248	6.82452e-05	-0.000153478	-2.05264e-05	-2.31066e-05	-1.00118e-05
DRWS	C	-1.2179e-05	5.56911e-06	2.07131e-05	3.03655e-05	-1.9317e-05	2.35184e-06	1.34853e-05	2.48459e-05
ECN	C	5.08142e-06	2.34803e-06	3.45411e-05	2.65467e-05	-1.79514e-05	-8.3649e-06	-1.80303e-05	3.02858e-06
FTAS	C	-5.46094e-05	-1.27509e-05	1.41036e-05	-9.60818e-07	-7.72139e-05	-3.53848e-05	9.55242e-06	-6.54646e-06
GVS	C	5.56035e-06	2.93005e-06	2.80055e-06	2.57056e-06	-5.4813e-06	-2.82327e-06	-3.23843e-06	-3.27814e-06
KDGS	C	-1.72824e-05	-1.46432e-06	1.35066e-05	1.50198e-05	1.38828e-05	1.00064e-05	-1.50289e-06	1.77264e-05
KES	C	-8.71386e-06	-6.11884e-06	1.68717e-05	8.87324e-06	3.80614e-06	7.65998e-06	3.46508e-06	-9.76101e-07
MLS	C	-6.70213e-08	7.71535e-07	2.66417e-06	2.14944e-06	-1.02506e-06	-1.26798e-06	-2.94537e-06	-3.38118e-06
RFL	C	5.71562e-05	-2.0629e-05	0.000166531	0.000144138	4.68054e-05	1.54505e-05	0.000138023	0.000198571
RIM	C	-4.60754e-06	5.02305e-06	1.54083e-05	2.3271e-06	3.61014e-06	-1.71251e-09	7.40413e-06	2.29553e-06
WOS	C	-2.0196e-06	-4.25618e-06	6.40684e-06	-8.25663e-05	6.66414e-06	-2.41074e-06	-6.45256e-06	-3.86377e-05

## Sheet: Oxy - ASIA C x D
nº suj		23
		DLPFC			SMA			M1			S1
		Gait	Standing		Gait	Standing		Gait	Standing		Gait	Standing
ASIA C	Média	-2.19979e-06	-3.81389e-06		2.49975e-06	-4.55079e-07		1.49253e-05	1.54833e-06		3.3218e-06	8.79661e-07
	Desvio-padrão	8.44115e-06	1.67216e-05		5.30604e-06	9.79734e-06		9.213e-06	1.04886e-05		3.1842e-05	1.73192e-05
	Erro-padrão							2.65956e-06	3.02781e-06
ASIA D	Média	1.07328e-05	-6.63584e-05		-9.41454e-07	-4.18444e-05		7.2644e-05	-5.17977e-06		3.8917e-05	-2.40017e-05
	Desvio-padrão	7.19877e-05	0.000144927		8.4759e-05	8.77646e-05		0.00016242	6.06719e-05		6.41665e-05	0.000150657
	Erro-padrão							4.89716e-05	1.82933e-05
		Gait				Standing
	ASIA	DLPFC	SMA	M1	S1	DLPFC	SMA	M1	S1
DRWS	C	-1.2179e-05	5.56911e-06	2.07131e-05	3.03655e-05	-1.9317e-05	2.35184e-06	1.34853e-05	2.48459e-05
ECN	C	5.08142e-06	2.34803e-06	3.45411e-05	2.65467e-05	-1.79514e-05	-8.3649e-06	-1.80303e-05	3.02858e-06
KDGS	C	-1.72824e-05	-1.46432e-06	1.35066e-05	1.50198e-05	1.38828e-05	1.00064e-05	-1.50289e-06	1.77264e-05
KES	C	-8.71386e-06	-6.11884e-06	1.68717e-05	8.87324e-06	3.80614e-06	7.65998e-06	3.46508e-06	-9.76101e-07
LPS	C	7.90196e-06	4.88622e-06	4.84944e-06	2.06707e-05	1.84946e-06	1.14369e-07	-6.19143e-06	-1.15545e-05
MLS	C	-6.70213e-08	7.71535e-07	2.66417e-06	2.14944e-06	-1.02506e-06	-1.26798e-06	-2.94537e-06	-3.38118e-06
MSS	C	3.48381e-06	1.07952e-05	1.55155e-05	5.80614e-06	1.02471e-05	1.01789e-05	1.46807e-05	8.99587e-06
RIM	C	-4.60754e-06	5.02305e-06	1.54083e-05	2.3271e-06	3.61014e-06	-1.71251e-09	7.40413e-06	2.29553e-06
SPS	C	6.40431e-06	7.44371e-06	1.87764e-05	4.02569e-06	-3.99053e-05	-2.28169e-05	1.15706e-05	6.45382e-06
WOS	C	-2.0196e-06	-4.25618e-06	6.40684e-06	-8.25663e-05	6.66414e-06	-2.41074e-06	-6.45256e-06	-3.86377e-05
AFS	D	-3.05355e-06	-3.54034e-06	7.06679e-07	6.71738e-07	-1.80018e-05	-2.13275e-05	-6.43668e-07	-3.89987e-06
ALO	D	8.59972e-06	4.03782e-06	-1.87231e-07	-1.73182e-07	8.02063e-06	2.08229e-06	-5.37658e-07	2.24693e-06
CAA	D	0.000226283	0.000198812	5.66844e-06	8.24402e-06	-0.000166385	-0.000192706	-2.13565e-05	-2.1897e-05
CRR	D	1.93922e-06	7.03842e-07	9.47553e-07	1.3176e-06	-1.25545e-06	-5.04722e-07	1.90743e-07	2.28668e-08
DBF	D	-7.46151e-05	-1.02333e-05	0.000136248	6.82452e-05	-0.000153478	-2.05264e-05	-2.31066e-05	-1.00118e-05
EA	D	-7.41851e-06	2.74137e-05	-6.41691e-06	-3.15433e-06	1.10731e-05	7.86749e-06	-2.036e-05	1.18439e-05
FJS	D	5.38953e-06	1.77028e-05	4.91802e-06	4.77801e-06	-3.0869e-06	-7.1737e-06	-1.12854e-06	1.46321e-06
FTAS	D	-5.46094e-05	-1.27509e-05	1.41036e-05	-9.60818e-07	-7.72139e-05	-3.53848e-05	9.55242e-06	-6.54646e-06
GVS	D	5.56035e-06	2.93005e-06	2.80055e-06	2.57056e-06	-5.4813e-06	-2.82327e-06	-3.23843e-06	-3.27814e-06
IAS	D	-3.9972e-06	-2.61316e-06		8.94346e-05	-8.72571e-06	-1.51286e-05		8.40489e-06
PAASF	D	-2.11055e-05	-0.000211866	0.000553942	0.000188546	-0.000499252	-0.000274474	-0.000142294	-0.000489451
PCAS	D	-6.02712e-07	-2.20649e-06	-7.53378e-06	2.26382e-06	4.32239e-06	6.71284e-07	2.74181e-06	5.10139e-07
RFL	D	5.71562e-05	-2.0629e-05	0.000166531	0.000144138	4.68054e-05	1.54505e-05	0.000138023	0.000198571

## Sheet: Oxy - para x tetra
nº suj		23
		DLPFC			SMA			M1			S1
		Gait	Standing		Gait	Standing		Gait	Standing		Gait	Standing
Para	Média	-7.75464e-06	-5.01742e-05		-1.5141e-05	-2.38777e-05		6.73458e-05	-1.25298e-06		2.88554e-05	-2.06717e-05
	Desvio-padrão	2.93693e-05	0.000132581		5.52051e-05	7.06929e-05		0.00014345	5.39179e-05		6.42092e-05	0.000140247
	Erro-padrão							4.53628e-05	1.70503e-05
Tetra	Média	2.9231e-05	2.9231e-05		2.99841e-05	-2.37953e-05		1.54202e-06	-3.98276e-06		1.32886e-05	8.56175e-07
	Desvio-padrão	7.9786e-05	7.9786e-05		6.89088e-05	6.86745e-05		7.7774e-06	1.28676e-05		3.0963e-05	1.05662e-05
	Erro-padrão							2.24514e-06	3.71454e-06
		Gait				Standing
		DLPFC	SMA	M1	S1	DLPFC	SMA	M1	S1
AFS	Para	-3.05355e-06	-3.54034e-06	7.06679e-07	6.71738e-07	-1.80018e-05	-2.13275e-05	-6.43668e-07	-3.89987e-06
DBF	Para	-7.46151e-05	-1.02333e-05	0.000136248	6.82452e-05	-0.000153478	-2.05264e-05	-2.31066e-05	-1.00118e-05
DRWS	Para	-1.2179e-05	5.56911e-06	2.07131e-05	3.03655e-05	-1.9317e-05	2.35184e-06	1.34853e-05	2.48459e-05
ECN	Para	5.08142e-06	2.34803e-06	3.45411e-05	2.65467e-05	-1.79514e-05	-8.3649e-06	-1.80303e-05	3.02858e-06
FJS	Para	5.38953e-06	1.77028e-05	4.91802e-06	4.77801e-06	-3.0869e-06	-7.1737e-06	-1.12854e-06	1.46321e-06
FTAS	Para	-5.46094e-05	-1.27509e-05	1.41036e-05	-9.60818e-07	-7.72139e-05	-3.53848e-05	9.55242e-06	-6.54646e-06
KDGS	Para	-1.72824e-05	-1.46432e-06	1.35066e-05	1.50198e-05	1.38828e-05	1.00064e-05	-1.50289e-06	1.77264e-05
KES	Para	-8.71386e-06	-6.11884e-06	1.68717e-05	8.87324e-06	3.80614e-06	7.65998e-06	3.46508e-06	-9.76101e-07
LPS	Para	7.90196e-06	4.88622e-06	4.84944e-06	2.06707e-05	1.84946e-06	1.14369e-07	-6.19143e-06	-1.15545e-05
MLS	Para	-6.70213e-08	7.71535e-07	2.66417e-06	2.14944e-06	-1.02506e-06	-1.26798e-06	-2.94537e-06	-3.38118e-06
PAASF	Para	-2.11055e-05	-0.000211866	0.000553942	0.000188546	-0.000499252	-0.000274474	-0.000142294	-0.000489451
RFL	Para	5.71562e-05	-2.0629e-05	0.000166531	0.000144138	4.68054e-05	1.54505e-05	0.000138023	0.000198571
RIM	Para	-4.60754e-06	5.02305e-06	1.54083e-05	2.3271e-06	3.61014e-06	-1.71251e-09	7.40413e-06	2.29553e-06
SPS	Para	6.40431e-06	7.44371e-06	1.87764e-05	4.02569e-06	-3.99053e-05	-2.28169e-05	1.15706e-05	6.45382e-06
WOS	Para	-2.0196e-06	-4.25618e-06	6.40684e-06	-8.25663e-05	6.66414e-06	-2.41074e-06	-6.45256e-06	-3.86377e-05
ALO	Tetra	8.59972e-06	4.03782e-06	-1.87231e-07	-1.73182e-07	8.02063e-06	2.08229e-06	-5.37658e-07	2.24693e-06
CAA	Tetra	0.000226283	0.000198812	5.66844e-06	8.24402e-06	-0.000166385	-0.000192706	-2.13565e-05	-2.1897e-05
CRR	Tetra	1.93922e-06	7.03842e-07	9.47553e-07	1.3176e-06	-1.25545e-06	-5.04722e-07	1.90743e-07	2.28668e-08
EA	Tetra	-7.41851e-06	2.74137e-05	-6.41691e-06	-3.15433e-06	1.10731e-05	7.86749e-06	-2.036e-05	1.18439e-05
GVS	Tetra	5.56035e-06	2.93005e-06	2.80055e-06	2.57056e-06	-5.4813e-06	-2.82327e-06	-3.23843e-06	-3.27814e-06
IAS	Tetra	-3.9972e-06	-2.61316e-06		8.94346e-05	-8.72571e-06	-1.51286e-05		8.40489e-06
MSS	Tetra	3.48381e-06	1.07952e-05	1.55155e-05	5.80614e-06	1.02471e-05	1.01789e-05	1.46807e-05	8.99587e-06
PCAS	Tetra	-6.02712e-07	-2.20649e-06	-7.53378e-06	2.26382e-06	4.32239e-06	6.71284e-07	2.74181e-06	5.10139e-07
